# Supplementary material for: Prospective observations study protocol to investigate cost-effectiveness of various prenatal test strategies after the introduction of noninvasive prenatal testing
Source: BMC Pregnancy Childbirth. 2018 Jul 24;18:307. doi: 10.1186/s12884-018-1930-y (PMC6056912; doi:10.1186/s12884-018-1930-y)
Supplement: Supplementary file 1 — Patients Questionnaire: Korean version and Patients Quesionnaire: English version. (ZIP 524 kb) [file 12884_2018_1930_MOESM1_ESM.zip]

Archive with 2 entries (2 files):
- (Additional file 1) patients questionnaire_English versionR2.pdf
- (Additional file 1) patients questionnaire_korean versionR2.pdf
